# Supplementary material for: The Detection of Cancer Epigenetic Traces in Cell-Free DNA
Source: Front Oncol. 2021 Apr 29;11:662094. doi: 10.3389/fonc.2021.662094 (PMC8118693; doi:10.3389/fonc.2021.662094)
Supplement: Supplementary file 1 [file Table_1.xlsx]

## Sheet: Лист1
Supplementary Table 1. AUCs indicated in the recent publications reporting application of epigenetic-based cfDNA assays for tumor detection.
Reference	Assay Type	Loci Assessed	Organ	Stage	AUC	SampleSizeCancer	SampleSizeControls	SampleSizeTotal
https://doi.org/10.1186/s13148-020-00898-2	Methylation	Wide	pancreas	all	0.997	61	86	147
https://doi.org/10.1093/nar/gky423	Methylation	Wide	liver	all	0.99	33	8	41
https://doi.org/10.1038/s41591-020-0933-1	Methylation	Wide	kidney	all	0.99	99	28	127
https://doi.org/10.1038/s41591-020-0932-2	Methylation	Wide	CNS	all	0.99	60	387	447
https://doi.org/10.1126/scitranslmed.aat4921	Fragmentation	Wide	pan-cancer	late	0.99	68	26	94
https://doi.org/10.1080/15592294.2017.1356957	Methylation	Narrow	colon	all	0.978	47	37	84
https://doi.org/10.1038/s41586-018-0703-0	Methylation	Wide	lung	early	0.975	55	62	117
https://doi.org/10.1038/s41422-018-0014-x	Methylation	Wide	esophagus	all	0.972	150	177	327
https://doi.org/10.1038/cr.2015.126	Methylation	Wide	liver	early	0.97	36	55	91
https://doi.org/10.1038/cr.2017.121	Methylation	Wide	stomach	all	0.97	75	90	165
https://doi.org/10.1038/s41467-020-17316-z	Methylation	Wide	pan-cancer	early	0.97	113	207	320
https://doi.org/10.1093/annonc/mdy119	Methylation	Wide	colon	late	0.969	34	25	59
https://doi.org/10.1038/s41586-018-0703-0	Methylation	Wide	lung	late	0.966	55	62	117
https://doi.org/10.1038/s41586-018-0703-0	Methylation	Wide	blood	all	0.96	35	62	97
https://doi.org/10.1186/s12916-020-01667-x	Methylation	Narrow	liver	all	0.954	26	32	58
https://doi.org/10.1038/cr.2017.121	Methylation	Wide	colon	all	0.95	80	90	170
https://doi.org/10.1158/0008-5472.CAN-13-3392	Methylation	Narrow	breast	late	0.95	33	27	60
https://doi.org/10.1038/nmat4997	Methylation	Narrow	liver	all	0.944	383	275	658
https://doi.org/10.3389/fgene.2020.596078	Methylation	Narrow	pancreas	all	0.943	101	107	208
https://doi.org/10.1038/s41586-019-1272-6	Fragmentation	Wide	breast	all	0.94	42	245	287
https://doi.org/10.1073/pnas.1500076112	Fragmentation	Wide	liver	early	0.93	90	135	225
https://doi.org/10.1038/s41586-019-1272-6	Fragmentation	Wide	colon	all	0.93	24	245	269
https://doi.org/10.1038/s41586-018-0703-0	Methylation	Wide	pancreas	late	0.92	47	62	109
https://doi.org/10.1186/s12916-020-01667-x	Methylation	Wide	liver	all	0.915	24	16	40
https://doi.org/10.1038/s41586-018-0703-0	Methylation	Wide	pancreas	early	0.914	47	62	109
https://doi.org/10.1126/scitranslmed.aat4921	Fragmentation	Wide	pan-cancer	late	0.91	57	26	83
https://doi.org/10.1186/s13148-019-0757-3	Methylation	Narrow	colon	early	0.91	113	87	200
https://doi.org/10.1038/s41586-019-1272-6	Fragmentation	Wide	pancreas	all	0.9	24	245	269
https://doi.org/10.1126/scitranslmed.aax7533	Methylation	Narrow	colon	early	0.9	29	1464	1493
https://doi.org/10.1136/gutjnl-2019-318882	Methylation	Wide	liver	early	0.884	1024	1350	2374
https://doi.org/10.1016/j.jmoldx.2016.02.005	Methylation	Narrow	colon	all	0.882	295	291	586
https://doi.org/10.1073/pnas.1814616115	Fragmentation	Wide	liver	early	0.88	90	135	225
https://doi.org/10.1038/s41586-019-1272-6	Fragmentation	Wide	gastric	all	0.88	24	245	269
https://doi.org/10.1016/j.csbj.2020.06.042	Fragmentation	Wide	esophagus	all	0.88	26	4	30
https://doi.org/10.1136/gutjnl-2019-31933910.1186/s13058-016-0788-z	Methylation	Narrow	breast	all	0.876	58	53	111
https://doi.org/10.1038/s41586-019-1272-6	Fragmentation	Wide	lung	all	0.87	30	245	275
https://doi.org/10.1186/s13148-016-0286-2	Methylation	Narrow	pancreas	late	0.8623	95	156	251
http://doi.org/10.1158/2159-8290.cd-19-0622	Fragmentation	Wide	liver	all	0.86	34	55	89
https://doi.org/10.1186/s13148-016-0286-2	Methylation	Narrow	pancreas	early	0.8576	95	156	251
https://doi.org/10.3390/jcm7110420	Methylation	Narrow	breast	all	0.856	137	0	137
https://doi.org/10.1158/1538-7445.AM2019-1372	Methylation	Wide	pancreas	early	0.855	57	166	223
https://doi.org/10.1373/clinchem.2018.290304	Methylation	Narrow	liver	late	0.85	40	59	99
https://dx.doi.org/10.18632%2Foncotarget.27303	Methylation	Narrow	breast	all	0.84	27	34	61
https://doi.org/10.1038/s41586-019-1272-6	Fragmentation	Wide	ovary	all	0.83	27	245	272
https://doi.org/10.1038/s41388-018-0660-y	Fragmentation	Wide	breast	all	0.776	200	35	235
https://doi.org/10.1158/1078-0432.CCR-16-1371	Methylation	Narrow	lung	early	0.77	150	60	210
https://doi.org/10.18632/oncotarget.24943	Fragmentation	Wide	kidney	all	0.762	92	41	133
https://doi.org/10.1038/s41586-019-1272-6	Fragmentation	Wide	bile duct	all	0.76	23	245	268
https://doi.org/10.1007/s13277-016-5190-z	Methylation	Narrow	breast	early	0.754	86	67	153
https://doi.org/10.1111/cas.14679	Fragmentation	Wide	urothelial	early	0.72	50	26	76
https://doi.org/10.1373/clinchem.2018.290304	Methylation	Narrow	colon	late	0.69	62	30	92
https://doi.org/10.1111/cas.14679	Fragmentation	Wide	urothelial	early	0.66	50	26	76
https://dx.doi.org/10.18632%2Foncotarget.27303	Methylation	Narrow	breast	early	0.65	42	34	76
